# Supplementary material for: Identification and Molecular Characterization of Shamonda Virus in an Aborted Goat Fetus in South Africa
Source: Pathogens. 2023 Aug 28;12(9):1100. doi: 10.3390/pathogens12091100 (PMC10536486; doi:10.3390/pathogens12091100)
Supplement: Supplementary file 1 [file pathogens-12-01100-s001.zip]

Archive with 1 entries (1 files):
- pathogens-2510072-supplementary.pdf
